# Supplementary material for: First Report on Occurrence and Characterization of Microplastics in Feces of Larus armenicus (Buturlin, 1934) in the Lake Van Basin (Eastern Anatolia, Türkiye)
Source: Toxics. 2026 Feb 27;14(3):202. doi: 10.3390/toxics14030202 (PMC13029877; doi:10.3390/toxics14030202)
Supplement: Supplementary file 1 [file toxics-14-00202-s001.zip]

Archive with 1 entries (1 files):
- toxics-4160525-supplementary.pdf
